# Supplementary material for: Trends and hotspots in tea and Alzheimer's disease research from 2014 to 2023: A bibliometric and visual analysis
Source: Heliyon. 2024 Apr 23;10(9):e30063. doi: 10.1016/j.heliyon.2024.e30063 (PMC11064447; doi:10.1016/j.heliyon.2024.e30063)
Supplement: Multimedia component 1 [file mmc1.xlsx]

## Sheet: Annexes 1
Sources	Articles
MOLECULES	19
JOURNAL OF ALZHEIMERS DISEASE	13
NUTRIENTS	13
CNS & NEUROLOGICAL DISORDERS-DRUG TARGETS	9
NEUROCHEMISTRY INTERNATIONAL	8
NUTRITIONAL NEUROSCIENCE	8
MOLECULAR NUTRITION & FOOD RESEARCH	7
ANTIOXIDANTS	6
FOODS	6
FRONTIERS IN PHARMACOLOGY	5
INDUSTRIAL CROPS AND PRODUCTS	5
INTERNATIONAL JOURNAL OF MOLECULAR SCIENCES	5
JOURNAL OF AGRICULTURAL AND FOOD CHEMISTRY	5
JOURNAL OF ETHNOPHARMACOLOGY	5
OXIDATIVE MEDICINE AND CELLULAR LONGEVITY	5
ACS OMEGA	4
BIOMED RESEARCH INTERNATIONAL	4
CURRENT DRUG TARGETS	4
CURRENT MEDICINAL CHEMISTRY	4
CURRENT TOPICS IN MEDICINAL CHEMISTRY	4
FRONTIERS IN AGING NEUROSCIENCE	4
JOURNAL OF BIOLOGICAL CHEMISTRY	4
NEUROCHEMICAL RESEARCH	4
ACS CHEMICAL NEUROSCIENCE	3
BIOMOLECULES	3
BIOORGANIC CHEMISTRY	3
CRITICAL REVIEWS IN FOOD SCIENCE AND NUTRITION	3
CURRENT NEUROPHARMACOLOGY	3
FOOD & FUNCTION	3
JOURNAL OF FUNCTIONAL FOODS	3
JOURNAL OF NUTRITION HEALTH & AGING	3
JOURNAL OF NUTRITIONAL BIOCHEMISTRY	3
JOURNAL OF THE AMERICAN NUTRITION ASSOCIATION	3
MOLECULAR NEUROBIOLOGY	3
NEUROBIOLOGY OF AGING	3
NEUROPHARMACOLOGY	3
PHARMACOLOGICAL RESEARCH	3
PLOS ONE	3
SCIENTIFIC REPORTS	3
BIOORGANIC & MEDICINAL CHEMISTRY LETTERS	2
BIOSCIENCE BIOTECHNOLOGY AND BIOCHEMISTRY	2
BRITISH JOURNAL OF PHARMACOLOGY	2
CELLS	2
CLINICAL NUTRITION	2
EUROPEAN JOURNAL OF NUTRITION	2
EXPERIMENTAL GERONTOLOGY	2
FOOD RESEARCH INTERNATIONAL	2
FOOD SCIENCE AND HUMAN WELLNESS	2
FRONTIERS IN NEUROSCIENCE	2
FRONTIERS IN NUTRITION	2
INTERNATIONAL JOURNAL OF FOOD PROPERTIES	2
JOURNAL OF INORGANIC BIOCHEMISTRY	2
JPAD-JOURNAL OF PREVENTION OF ALZHEIMERS DISEASE	2
MECHANISMS OF AGEING AND DEVELOPMENT	2
NATURAL COMPOUNDS AS THERAPEUTIC AGENTS FOR AMYLOIDOGENIC DISEASES	2
PHARMACEUTICALS	2
PHYTOMEDICINE	2
PHYTOTHERAPY RESEARCH	2
PLANT FOODS FOR HUMAN NUTRITION	2
REVIEWS IN THE NEUROSCIENCES	2
ACCOUNTS OF CHEMICAL RESEARCH	1
ACTA PHARMACOLOGICA SINICA	1
AGE AND AGEING	1
AGEING RESEARCH REVIEWS	1
ANALYTICAL CHEMISTRY	1
ANATOMICAL SCIENCE INTERNATIONAL	1
ANNALS OF THE NEW YORK ACADEMY OF SCIENCES	1
ANTIOXIDANTS & REDOX SIGNALING	1
ARABIAN JOURNAL OF CHEMISTRY	1
ARCHIVES OF DERMATOLOGICAL RESEARCH	1
ARCHIVES OF TOXICOLOGY	1
BEHAVIOURAL BRAIN RESEARCH	1
BIOCHIMICA ET BIOPHYSICA ACTA-BIOMEMBRANES	1
BIOCHIMICA ET BIOPHYSICA ACTA-GENERAL SUBJECTS	1
BIOCHIMICA ET BIOPHYSICA ACTA-MOLECULAR BASIS OF DISEASE	1
BIOFACTORS	1
BIOINORGANIC CHEMISTRY AND APPLICATIONS	1
BIOLOGICAL & PHARMACEUTICAL BULLETIN	1
BIOLOGICAL TRACE ELEMENT RESEARCH	1
BIOLOGY-BASEL	1
BIOMEDICINE & PHARMACOTHERAPY	1
BIOMOLECULES & THERAPEUTICS	1
BMC COMPLEMENTARY AND ALTERNATIVE MEDICINE	1
BMC PUBLIC HEALTH	1
BRAIN EXTRACELLULAR MATRIX IN HEALTH AND DISEASE	1
CARBOHYDRATE POLYMERS	1
CELLULAR AND MOLECULAR LIFE SCIENCES	1
CHEMISTRY AND PHYSICS OF LIPIDS	1
CHINESE CHEMICAL LETTERS	1
CNS NEUROSCIENCE & THERAPEUTICS	1
COORDINATION CHEMISTRY REVIEWS	1
CRITICAL REVIEWS IN EUKARYOTIC GENE EXPRESSION	1
CURRENT ALZHEIMER RESEARCH	1
CURRENT DRUG METABOLISM	1
CURRENT MEDICAL SCIENCE	1
CURRENT PHARMACEUTICAL BIOTECHNOLOGY	1
CURRENT TOPICS IN NUTRACEUTICAL RESEARCH	1
DOSE-RESPONSE	1
DRUG DESIGN DEVELOPMENT AND THERAPY	1
DRUG METABOLISM AND PHARMACOKINETICS	1
DRUGS OF THE FUTURE	1
EPILEPSY & BEHAVIOR	1
EUROPEAN JOURNAL OF INTEGRATIVE MEDICINE	1
EUROPEAN JOURNAL OF PHARMACOLOGY	1
EVIDENCE-BASED COMPLEMENTARY AND ALTERNATIVE MEDICINE	1
EXPERT REVIEW OF NEUROTHERAPEUTICS	1
FEBS LETTERS	1
FITOTERAPIA	1
FOOD ADDITIVES & CONTAMINANTS PART B-SURVEILLANCE	1
FOOD AND CHEMICAL TOXICOLOGY	1
FOOD BIOSCIENCE	1
FOOD CHEMISTRY	1
FOOD REVIEWS INTERNATIONAL	1
FREE RADICAL BIOLOGY AND MEDICINE	1
FRONTIERS IN BEHAVIORAL NEUROSCIENCE	1
FRONTIERS IN CELLULAR AND INFECTION MICROBIOLOGY	1
FRONTIERS IN CELLULAR NEUROSCIENCE	1
FRONTIERS IN CHEMISTRY	1
FRONTIERS IN NEUROLOGY	1
FRONTIERS IN PHYSIOLOGY	1
FRONTIERS IN PUBLIC HEALTH	1
FUTURE MEDICINAL CHEMISTRY	1
INDIAN JOURNAL OF TRADITIONAL KNOWLEDGE	1
INFECTIOUS AGENTS AND CANCER	1
INFLAMMOPHARMACOLOGY	1
INORGANIC CHEMISTRY	1
INTEGRATIVE MEDICINE RESEARCH	1
INTERNATIONAL IMMUNOPHARMACOLOGY	1
INTERNATIONAL JOURNAL FOR VITAMIN AND NUTRITION RESEARCH	1
INTERNATIONAL JOURNAL OF BIOLOGICAL MACROMOLECULES	1
INTERNATIONAL JOURNAL OF MOLECULAR MEDICINE	1
INTERNATIONAL JOURNAL OF STEM CELLS	1
INTERNATIONAL PSYCHOGERIATRICS	1
IRANIAN JOURNAL OF BASIC MEDICAL SCIENCES	1
JOURNAL OF BIOCHEMICAL AND MOLECULAR TOXICOLOGY	1
JOURNAL OF BIOMEDICAL NANOTECHNOLOGY	1
JOURNAL OF CELLULAR BIOCHEMISTRY	1
JOURNAL OF CELLULAR PHYSIOLOGY	1
JOURNAL OF CLINICAL AND EXPERIMENTAL NEUROPSYCHOLOGY	1
JOURNAL OF CONTROLLED RELEASE	1
JOURNAL OF DENTAL SCIENCES	1
JOURNAL OF FOOD BIOCHEMISTRY	1
JOURNAL OF FOOD SCIENCE	1
JOURNAL OF IMMUNOLOGY	1
JOURNAL OF MEDICINAL CHEMISTRY	1
JOURNAL OF NEUROCHEMISTRY	1
JOURNAL OF NEUROENGINEERING AND REHABILITATION	1
JOURNAL OF NEUROLOGY	1
JOURNAL OF PHARMACEUTICAL AND BIOMEDICAL ANALYSIS	1
JOURNAL OF PHARMACY AND PHARMACEUTICAL SCIENCES	1
JOURNAL OF THE AMERICAN CHEMICAL SOCIETY	1
JOURNAL OF THE SCIENCE OF FOOD AND AGRICULTURE	1
JOURNAL OF TRADITIONAL AND COMPLEMENTARY MEDICINE	1
LETTERS IN DRUG DESIGN & DISCOVERY	1
LIFE SCIENCES	1
MATERIALS TODAY BIO	1
MEDICAL HYPOTHESES	1
MEDICINAL RESEARCH REVIEWS	1
METABOLIC BRAIN DISEASE	1
METABOLITES	1
METALLOMICS	1
MINI-REVIEWS IN MEDICINAL CHEMISTRY	1
MOLECULAR AND CELLULAR BIOCHEMISTRY	1
MOLECULAR BIOSYSTEMS	1
MOLECULAR MEDICINE REPORTS	1
MOLECULAR PHARMACEUTICS	1
NANOMEDICINE	1
NANOSCALE RESEARCH LETTERS	1
NATURE COMMUNICATIONS	1
NEUROBIOLOGY OF DISEASE	1
NEUROEPIDEMIOLOGY	1
NEUROPHYSIOLOGY	1
NEUROPSYCHOLOGICAL REHABILITATION	1
NEUROREPORT	1
NEUROSCIENCE	1
NEUROSCIENCES	1
NEUROTHERAPEUTICS	1
NEW ZEALAND JOURNAL OF FORESTRY SCIENCE	1
NUTRITION	1
NUTRITION JOURNAL	1
ONCOTARGET	1
PEERJ	1
PHARMACEUTICS	1
PHARMACOGNOSY MAGAZINE	1
PHYSIOLOGY & BEHAVIOR	1
PROCEEDINGS OF THE NATIONAL ACADEMY OF SCIENCES OF THE UNITED STATES OF AMERICA	1
ROYAL SOCIETY OPEN SCIENCE	1
SEIZURE-EUROPEAN JOURNAL OF EPILEPSY	1
SMALL	1
TOBACCO INDUCED DISEASES	1
TOXICOLOGY IN VITRO	1
TRANSLATIONAL NEUROSCIENCE	1
TRANSLATIONAL PSYCHIATRY	1
