# Supplementary material for: Trends and hotspots in tea and Alzheimer's disease research from 2014 to 2023: A bibliometric and visual analysis
Source: Heliyon. 2024 Apr 23;10(9):e30063. doi: 10.1016/j.heliyon.2024.e30063 (PMC11064447; doi:10.1016/j.heliyon.2024.e30063)
Supplement: Multimedia component 2 [file mmc2.xlsx]

## Sheet: 2network_summary_table
Top 10 references in each cluster
ClusterID	Rank	First Author	Year	Title	DOI	Source	Degree
#0 natural product	1	Cheignon C	2018	Oxidative stress and the amyloid beta peptide in Alzheimer's disease	10.1016/j.redox.2017.10.014	Redox Biol	24
	2	Busche MA	2020	Synergy between amyloid-β and tau in Alzheimer's disease	10.1038/s41593-020-0687-6	Nat Neurosci	21
	3	Chen M	2018	Use of curcumin in diagnosis, prevention, and treatment of Alzheimer's disease	10.4103/1673-5374.230303	Neural Regen Res	19
	4	Chesser AS	2016	Epigallocatechin-3-gallate enhances clearance of phosphorylated tau in primary neurons	10.1179/1476830515Y.0000000038	Nutr Neurosci	17
	5	Guo YF	2017	(-)-Epigallocatechin-3-gallate ameliorates memory impairment and rescues the abnormal synaptic protein levels in the frontal cortex and hippocampus in a mouse model of Alzheimer's disease	10.1097/wnr.0000000000000803, 10.1097/WNR.0000000000000803	Neuroreport	15
	6	Akram M	2017	Effects of medicinal plants on Alzheimer's disease and memory deficits	10.4103/1673-5374.205108	Neural Regen Res	15
	7	Chen TT	2020	Inhibition of Aβ aggregates in Alzheimer's disease by epigallocatechin and epicatechin-3-gallate from green tea	10.1016/j.bioorg.2020.104382	Bioorg Chem	14
	8	DeTure MA	2019	The neuropathological diagnosis of Alzheimer's disease	10.1186/s13024-019-0333-5	Mol Neurodegener	14
	9	Askarizadeh A	2020	Neuroprotection by curcumin: A review on brain delivery strategies	10.1016/j.ijpharm.2020.119476	Int J Pharmaceut	12
	10	Akincioglu H	2020	Potent Acetylcholinesterase Inhibitors: Potential Drugs for Alzheimer's Disease	10.2174/1389557520666200103100521	Mini-Rev Med Chem	11
#1 disease-future research	1	Mori T	2013	Tannic acid is a natural β-secretase inhibitor that prevents cognitive impairment and mitigates Alzheimer-like pathology in transgenic mice	10.1074/jbc.M111.294025	J Biol Chem	17
	2	Grossi C	2013	The polyphenol oleuropein aglycone protects TgCRND8 mice against Aß plaque pathology	10.1371/journal.pone.0071702	Plos One	15
	3	Abuznait AH	2013	Olive-oil-derived oleocanthal enhances β-amyloid clearance as a potential neuroprotective mechanism against Alzheimer's disease: in vitro and in vivo studies	10.1021/cn400024q	Acs Chem Neurosci	13
	4	Cheng KK	2012	Highly stabilized curcumin nanoparticles tested in an in vitro blood-brain barrier model and in Alzheimer's disease Tg2576 mice	10.1208/s12248-012-9444-4	Aaps J	12
	5	Jagota S	2010	Effect of phenolic compounds against Aβ aggregation and Aβ-induced toxicity in transgenic C. elegans	10.1007/s11064-011-0580-5	Neurochem Res	11
	6	Bieschke J	2009	EGCG remodels mature alpha-synuclein and amyloid-beta fibrils and reduces cellular toxicity	10.1073/pnas.0910723107	P Natl Acad Sci Usa	11
	7	Ansari MA	2012	Protective effect of quercetin in primary neurons against Abeta(1-42): relevance to Alzheimer's disease	10.1016/j.jnutbio.2008.03.002	J Nutr Biochem	11
	8	Choi DY	2014	Antioxidant properties of natural polyphenols and their therapeutic potentials for Alzheimer's disease	10.1016/j.brainresbull.2011.11.014	Brain Res Bull	9
	9	Bayer TA	2012	Focusing the amyloid cascade hypothesis on N-truncated Abeta peptides as drug targets against Alzheimer's disease	10.1007/s00401-014-1287-x	Acta Neuropathol	9
	10	Alexandrov Peter N	2010	microRNA (miRNA) speciation in Alzheimer’s disease (AD) cerebrospinal fluid (CSF) and extracellular fluid (ECF)		Int J Biochem Mol Biol	8
#2 multifactorial strategy	1	Kim HS	2014	New insights into the mechanisms of polyphenols beyond antioxidant properties; lessons from the green tea polyphenol, epigallocatechin 3-gallate	10.1016/j.redox.2013.12.022	Redox Biol	23
	2	Gu XH	2016	The flavonoid baicalein rescues synaptic plasticity and memory deficits in a mouse model of Alzheimer's disease	10.1016/j.bbr.2016.05.052	Behav Brain Res	19
	3	Cascella M	2017	The efficacy of Epigallocatechin-3-gallate (green tea) in the treatment of Alzheimer's disease: an overview of pre-clinical studies and translational perspectives in clinical practice	10.1186/s13027-017-0145-6	Infect Agents Cancer	17
	4	Figueira I	2017	Polyphenols journey through blood-brain barrier towards neuronal protection	10.1038/s41598-017-11512-6	Sci Rep-Uk	16
	5	Khan H	2018	Flavonoids as acetylcholinesterase inhibitors: Current therapeutic standing and future prospects	10.1016/j.biopha.2018.03.007	Biomed Pharmacother	15
	6	Cox CJ	2015	Dietary (-)-epicatechin as a potent inhibitor of βγ-secretase amyloid precursor protein processing	10.1016/j.neurobiolaging.2014.07.032	Neurobiol Aging	15
	7	Kumar A	2015	A review on Alzheimer's disease pathophysiology and its management: an update	10.1016/j.pharep.2014.09.004	Pharmacol Rep	14
	8	Moussa C	2017	Resveratrol regulates neuro-inflammation and induces adaptive immunity in Alzheimer's disease	10.1186/s12974-016-0779-0	J Neuroinflamm	13
	9	Afzal M	2015	Green tea polyphenols and their potential role in health and disease	10.1007/s10787-015-0236-1	Inflammopharmacology	12
	10	Ahmed R	2017	Molecular Mechanism for the (-)-Epigallocatechin Gallate-Induced Toxic to Nontoxic Remodeling of Aβ Oligomers	10.1021/jacs.7b05012	J Am Chem Soc	11
#3 potential neuroprotective properties	1	Capiralla H	2012	Resveratrol mitigates lipopolysaccharide- and Aβ-mediated microglial inflammation by inhibiting the TLR4/NF-κB/STAT signaling cascade	10.1111/j.1471-4159.2011.07594.x	J Neurochem	17
	2	Jimenez-Aliaga K	2011	Quercetin and rutin exhibit antiamyloidogenic and fibril-disaggregating effects in vitro and potent antioxidant activity in APPswe cells	10.1016/j.lfs.2011.09.023	Life Sci	17
	3	Lee YJ	2013	Epigallocatechin-3-gallate prevents systemic inflammation-induced memory deficiency and amyloidogenesis via its anti-neuroinflammatory properties	10.1016/j.jnutbio.2012.06.011	J Nutr Biochem	17
	4	Zhao L	2013	Neuroprotective, anti-amyloidogenic and neurotrophic effects of apigenin in an Alzheimer's disease mouse model	10.3390/molecules18089949	Molecules	11
	5	Noguchi-Shinohara M	2014	Consumption of green tea, but not black tea or coffee, is associated with reduced risk of cognitive decline	10.1371/journal.pone.0096013	Plos One	10
	6	Walker JM	2015	Beneficial effects of dietary EGCG and voluntary exercise on behavior in an Alzheimer's disease mouse model	10.3233/JAD-140981	J Alzheimers Dis	9
	7	Scapagnini G	2011	Modulation of Nrf2/ARE pathway by food polyphenols: a nutritional neuroprotective strategy for cognitive and neurodegenerative disorders	10.1007/s12035-011-8181-5	Mol Neurobiol	9
	8	Gonzalez H	2014	Neuroimmune regulation of microglial activity involved in neuroinflammation and neurodegenerative diseases	10.1016/j.jneuroim.2014.07.012	J Neuroimmunol	9
	9	Jayasena T	2013	The role of polyphenols in the modulation of sirtuins and other pathways involved in Alzheimer's disease	10.1016/j.arr.2013.06.003	Ageing Res Rev	9
	10	Ali B	2016	In Silico Analysis of Green Tea Polyphenols as Inhibitors of AChE and BChE Enzymes in Alzheimer's Disease Treatment	10.2174/1871527315666160321110607	Cns Neurol Disord-Dr	9
#4 neuroprotective effect	1	Cummings JL	2014	Alzheimer's disease drug-development pipeline: few candidates, frequent failures	10.1186/alzrt269	Alzheimers Res Ther	13
	2	Sabogal-Guaqueta AM	2015	The flavonoid quercetin ameliorates Alzheimer's disease pathology and protects cognitive and emotional function in aged triple transgenic Alzheimer's disease model mice	10.1016/j.neuropharm.2015.01.027	Neuropharmacology	13
	3	Hyung SJ	2013	Insights into antiamyloidogenic properties of the green tea extract (-)-epigallocatechin-3-gallate toward metal-associated amyloid-β species	10.1073/pnas.1220326110	P Natl Acad Sci Usa	12
	4	Chakrawarti L	2016	Therapeutic effects of EGCG: a patent review	10.1080/13543776.2016.1203419	Expert Opin Ther Pat	12
	5	Ho L	2013	Identification of brain-targeted bioactive dietary quercetin-3-O-glucuronide as a novel intervention for Alzheimer's disease	10.1096/fj.12-212118	Faseb J	11
	6	Cummings J	2016	Drug development in Alzheimer's disease: the path to 2025	10.1186/s13195-016-0207-9	Alzheimers Res Ther	10
	7	Karuppagounder SS	2013	Quercetin up-regulates mitochondrial complex-I activity to protect against programmed cell death in rotenone model of Parkinson's disease in rats	10.1016/j.neuroscience.2013.01.032	Neuroscience	10
	8	Kitamura K	2016	Modifiable Factors Associated with Cognitive Impairment in 1,143 Japanese Outpatients: The Project in Sado for Total Health (PROST)	10.1159/000447963	Dement Ger Cogn D Ex	10
	9	Dimpfel W.	2016	Ex vivo characterization of the action of Sideritis extract using electrical activity in the rat hippocampus slice preparation		Pharmacology And Pharmacy	9
	10	Choi Seong-Min	2014	Effects of Flavonoid Compounds on β-amyloid-peptide-induced Neuronal Death in Cultured Mouse Cortical Neurons	10.4068/cmj.2014.50.2.45	Chonnam Med J	9
#5 potential therapeutics	1	Dominy SS	2019	Porphyromonas gingivalis in Alzheimer's disease brains: Evidence for disease causation and treatment with small-molecule inhibitors	10.1126/sciadv.aau3333	Sci Adv	14
	2	Gu YJ	2018	Tea consumption is associated with cognitive impairment in older Chinese adults	10.1080/13607863.2017.1339779	Aging Ment Health	13
	3	Pervin M	2018	Beneficial Effects of Green Tea Catechins on Neurodegenerative Diseases	10.3390/molecules23061297	Molecules	9
	4	Chen SQ	2018	Neuroprotective Effects and Mechanisms of Tea Bioactive Components in Neurodegenerative Diseases	10.3390/molecules23030512	Molecules	9
	5	Leri M	2020	Healthy Effects of Plant Polyphenols: Molecular Mechanisms	10.3390/ijms21041250	Int J Mol Sci	9
	6	Costa C	2017	Current evidence on the effect of dietary polyphenols intake on chronic diseases	10.1016/j.fct.2017.10.023	Food Chem Toxicol	7
	7	Calabrese EJ	2020	Hormesis and Ginkgo biloba (GB): Numerous biological effects of GB are mediated via hormesis	10.1016/j.arr.2020.101019	Ageing Res Rev	7
	8	Wobst HJ	2015	The green tea polyphenol (-)-epigallocatechin gallate prevents the aggregation of tau protein into toxic oligomers at substoichiometric ratios	10.1016/j.febslet.2014.11.026	Febs Lett	6
	9	Ayaz M	2019	Flavonoids as Prospective Neuroprotectants and Their Therapeutic Propensity in Aging Associated Neurological Disorders	10.3389/fnagi.2019.00155	Front Aging Neurosci	6
	10	Ide K	2018	Effects of Tea Catechins on Alzheimer's Disease: Recent Updates and Perspectives	10.3390/molecules23092357	Molecules	6
#6 amyloid protein aggregation	1	Chandrashekaran IR	2011	EGCG disaggregates amyloid-like fibrils formed by Plasmodium falciparum merozoite surface protein 2	10.1016/j.abb.2011.07.008	Arch Biochem Biophys	10
	2	Wang SH	2010	Thermodynamic analysis of the molecular interactions between amyloid beta-peptide 42 and (-)-epigallocatechin-3-gallate	10.1021/jp1001435	J Phys Chem B	10
	3	Lopez del Amo JM	2012	Structural properties of EGCG-induced, nontoxic Alzheimer's disease Aβ oligomers	10.1016/j.jmb.2012.01.013	J Mol Biol	10
	4	Hauber I	2009	The main green tea polyphenol epigallocatechin-3-gallate counteracts semen-mediated	10.1073/pnas.0811827106	P Natl Acad Sci Usa	8
	5	Jan A	2011	Abeta42 neurotoxicity is mediated by ongoing nucleated polymerization process rather than by discrete Abeta42 species	10.1074/jbc.M110.172411	J Biol Chem	8
	6	Ferreira N	2009	Binding of epigallocatechin-3-gallate to transthyretin modulates its amyloidogenicity	10.1016/j.febslet.2009.10.062	Febs Lett	8
	7	Chandrashekaran IR	2010	Inhibition by flavonoids of amyloid-like fibril formation by Plasmodium falciparum merozoite surface protein 2	10.1021/bi902197x	Biochemistry-Us	7
	8	Meng FL	2010	The flavanol (-)-epigallocatechin 3-gallate inhibits amyloid formation by islet amyloid polypeptide, disaggregates amyloid fibrils, and protects cultured cells against IAPP-induced toxicity	10.1021/bi100939a	Biochemistry-Us	7
	9	Lambert JD	2010	Hepatotoxicity of high oral dose (-)-epigallocatechin-3-gallate in mice	10.1016/j.fct.2009.10.030	Food Chem Toxicol	7
	10	Cheng XR	2013	Surface plasmon resonance imaging of amyloid-β aggregation kinetics in the presence of epigallocatechin gallate and metals	10.1021/ac303181q	Anal Chem	7
#7 coffee tea	1	Abreu RV	2011	Chronic coffee and caffeine ingestion effects on the cognitive function and antioxidant system of rat brains	10.1016/j.pbb.2011.06.010	Pharmacol Biochem Be	18
	2	Arab L	2013	Epidemiologic evidence of a relationship between tea, coffee, or caffeine consumption and cognitive decline	10.3945/an.112.002717	Adv Nutr	16
	3	Arab L	2011	Gender differences in tea, coffee, and cognitive decline in the elderly: the Cardiovascular Health Study	10.3233/JAD-2011-110431	J Alzheimers Dis	16
	4	Costenla AR	2010	Caffeine, adenosine receptors, and synaptic plasticity	10.3233/JAD-2010-091384	J Alzheimers Dis	14
	5	Albert MS	2011	The diagnosis of mild cognitive impairment due to Alzheimer's disease: recommendations from the National Institute on Aging-Alzheimer's Association workgroups on diagnostic guidelines for Alzheimer's disease	10.1016/j.jalz.2011.03.008	Alzheimers Dement	14
	6	Cao CH	2012	High Blood caffeine levels in MCI linked to lack of progression to dementia	10.3233/JAD-2012-111781	J Alzheimers Dis	14
	7	Kempf K	2010	Effects of coffee consumption on subclinical inflammation and other risk factors for type 2 diabetes: a clinical trial	10.3945/ajcn.2009.28548	Am J Clin Nutr	14
	8	Corley J	2010	Caffeine consumption and cognitive function at age 70: the Lothian Birth Cohort 1936 study	10.1097/PSY.0b013e3181c92a9c	Psychosom Med	14
	9	Ritchie K	2010	Caffeine, cognitive functioning, and white matter lesions in the elderly: establishing causality from epidemiological evidence	10.3233/JAD-2010-1387	J Alzheimers Dis	14
	10	Wu MS	2011	Socio-demographic and health-related factors associated with cognitive impairment in the elderly in Taiwan	10.1186/1471-2458-11-22	Bmc Public Health	13
#8 prevention diagnosis	1	Ikram M	2019	Hesperetin Confers Neuroprotection by Regulating Nrf2/TLR4/NF-κB Signaling in an Aβ Mouse Model	10.1007/s12035-019-1512-7	Mol Neurobiol	28
	2	Ettcheto M	2020	Epigallocatechin-3-Gallate (EGCG) Improves Cognitive Deficits Aggravated by an Obesogenic Diet Through Modulation of Unfolded Protein Response in APPswe/PS1dE9 Mice	10.1007/s12035-019-01849-6	Mol Neurobiol	23
	3	Alsadat AM	2021	GSK-3β as a target for apigenin-induced neuroprotection against Aβ 25-35 in a rat model of Alzheimer's disease	10.1016/j.npep.2021.102200	Neuropeptides	23
	4	Khan A	2020	Antioxidant and Anti-Inflammatory Effects of Citrus Flavonoid Hesperetin: Special Focus on Neurological Disorders	10.3390/antiox9070609	Antioxidants-Basel	17
	5	Haider S	2020	Naringenin protects AlCl3/D-galactose induced neurotoxicity in rat model of AD via attenuation of acetylcholinesterase levels and inhibition of oxidative stress	10.1371/journal.pone.0227631	Plos One	17
	6	Afzal M	2019	Anthocyanins Potentially Contribute to Defense against Alzheimer's Disease	10.3390/molecules24234255	Molecules	17
	7	Hong Y	2018	Hesperidin attenuates learning and memory deficits in APP/PS1 mice through activation of Akt/Nrf2 signaling and inhibition of RAGE/NF-κB signaling	10.1007/s12272-015-0662-z	Arch Pharm Res	17
	8	Castillo WO	2020	Genistein and Galantamine Combinations Decrease β-Amyloid Peptide (1-42)-Induced Genotoxicity and Cell Death in SH-SY5Y Cell Line: an In Vitro and In Silico Approach for Mimic of Alzheimer's Disease	10.1007/s12640-020-00243-8	Neurotox Res	17
	9	Mas-Bargues C	2022	The multimodal action of genistein in Alzheimer's and other age-related diseases	10.1016/j.freeradbiomed.2022.03.021	Free Radical Bio Med	17
	10	Md S	2018	In vitro neuroprotective effects of naringenin nanoemulsion against β-amyloid toxicity through the regulation of amyloidogenesis and tau phosphorylation	10.1016/j.ijbiomac.2018.06.190	Int J Biol Macromol	17
#9 medicinal plant-derived active substance	1	Hoppe JB	2013	Free and nanoencapsulated curcumin suppress β-amyloid-induced cognitive impairments in rats: involvement of BDNF and Akt/GSK-3β signaling pathway	10.1016/j.nlm.2013.08.001	Neurobiol Learn Mem	8
	2	Jelenkovic A	2014	Influence of the green tea leaf extract on neurotoxicity of aluminium chloride in rats	10.1002/ptr.4962	Phytother Res	8
	3	Tiwari SK	2014	Curcumin-loaded nanoparticles potently induce adult neurogenesis and reverse cognitive deficits in Alzheimer's disease model via canonical Wnt/β-catenin pathway	10.1021/nn405077y	Acs Nano	7
	4	Veerappan K	2013	Identification of BACE1 inhibitors from Panax ginseng saponins-An Insilco approach	10.1016/j.compbiomed.2013.05.009	Comput Biol Med	7
	5	Li L	2013	Ginsenoside Rd attenuates beta-amyloid-induced tau phosphorylation by altering the functional balance of glycogen synthase kinase 3beta and protein phosphatase 2A	10.1016/j.nbd.2013.01.002	Neurobiol Dis	5
	6	Gupta SC	2013	Therapeutic roles of curcumin: lessons learned from clinical trials	10.1208/s12248-012-9432-8	Aaps J	5
	7	Chu SH	2014	Ginsenoside Rg5 improves cognitive dysfunction and beta-amyloid deposition in STZ-induced memory impaired rats via attenuating neuroinflammatory responses	10.1016/j.intimp.2014.01.018	Int Immunopharmacol	5
	8	Yang GY	2013	Huperzine A for Alzheimer's disease: a systematic review and meta-analysis of randomized clinical trials	10.1371/journal.pone.0074916	Plos One	5
	9	Ng YP	2015	Plant alkaloids as drug leads for Alzheimer's disease	10.1016/j.neuint.2015.07.018	Neurochem Int	4
	10	Kim KH	2011	Furostanol saponins from the rhizomes of Dioscorea japonica and their effects on NGF induction	10.1016/j.bmcl.2011.02.003	Bioorg Med Chem Lett	3
#10 crucial dietary substance	1	Chen M	2015	Tea polyphenols alleviate motor impairments, dopaminergic neuronal injury, and cerebral α-synuclein aggregation in MPTP-intoxicated parkinsonian monkeys	10.1016/j.neuroscience.2014.12.003	Neuroscience	6
	2	Polito CA	2018	Association of Tea Consumption with Risk of Alzheimer's Disease and Anti-Beta-Amyloid Effects of Tea	10.3390/nu10050655	Nutrients	4
	3	Grube S	2018	Achievable Central Nervous System Concentrations of the Green Tea Catechin EGCG Induce Stress in Glioblastoma Cells in Vitro	10.1080/01635581.2018.1495239	Nutr Cancer	3
	4	Hajieva P	2017	The Effect of Polyphenols on Protein Degradation Pathways: Implications for Neuroprotection	10.3390/molecules22010159	Molecules	2
	5	Hashiguchi M	2015	Meta-analysis of the efficacy and safety of Ginkgo biloba extract for the treatment of dementia	10.1186/s40780-015-0014-7	J Pharm Health Care	2
	6	Hewlings SJ	2017	Curcumin: A Review of Its Effects on Human Health	10.3390/foods6100092	Foods	2
	7	Ahmad A	2017	Neuroprotective Effect of Fisetin Against Amyloid-Beta-Induced Cognitive/Synaptic Dysfunction, Neuroinflammation, and Neurodegeneration in Adult Mice	10.1007/s12035-016-9795-4	Mol Neurobiol	2
	8	Garcia-Blanco A	2017	Potential oxidative stress biomarkers of mild cognitive impairment due to Alzheimer disease	10.1016/j.jns.2017.01.020	J Neurol Sci	1
	9	Kumar A	2016	Current and novel therapeutic molecules and targets in Alzheimer's disease	10.1016/j.jfma.2015.04.001	J Formos Med Assoc	1
