# Supplementary material for: Trends and hotspots in tea and Alzheimer's disease research from 2014 to 2023: A bibliometric and visual analysis
Source: Heliyon. 2024 Apr 23;10(9):e30063. doi: 10.1016/j.heliyon.2024.e30063 (PMC11064447; doi:10.1016/j.heliyon.2024.e30063)
Supplement: Multimedia component 3 [file mmc3.xlsx]

## Sheet: Sheet1
EFFERTH T	2007	TRENDS MOL MED	381	23.81
BRINKER AM	2007	PHYTOCHEMISTRY	329	20.56
KITANO H	2007	NAT REV DRUG DISCOV	373	23.31
WANG XH	2007	MED RES REV	432	27
HUANG Q	2007	MED RES REV	420	26.25
CAI YZ	2004	LIFE SCI	1722	90.63
TANG J	2009	J ETHNOPHARMACOL	386	27.57
GONG J	2012	J CONTROL RELEASE	395	35.91
CABRERA C	2006	J AM COLL NUTR	1147	67.47
THOMFORD NE	2018	INT J MOL SCI	388	77.6
AMAGASE H	2011	FOOD RES INT	326	27.17
HARVEY AL	2008	DRUG DISCOV TODAY	1191	79.4
LIN Y	2008	CURR CANCER DRUG TAR	603	40.2
EFFERTH T	2008	CLIN INFECT DIS	331	22.07
LI S	2013	CHIN J NAT MEDICINES	738	73.8
LI-WEBER M	2009	CANCER TREAT REV	660	47.14
YANG HJ	2006	CANCER RES	457	26.88
SHISHODIA S	2005	ANN NY ACAD SCI	484	26.89
KRONENBERG F	2002	ANN INTERN MED	363	17.29
ZHANG AH	2012	ANALYST	460	41.82
Paper			Total Citations	TC per Year

## Sheet: Sheet2
	References	Title
1	Lee JW,2019,J NUTR,V139,P187 DOI 10.3945/jn.109.109785, DOI	Green tea (-)-epigallocatechin-3-gallate inhibits beta-amyloid-induced cognitive dysfunction through modification of secretase activity via inhibition of ERK and NF-kappaB pathways in mice
2	Bieschke J,2010,P NATL ACAD SCI USA,V107,P7710, DOI 10.1073/pnas.0910723107, DOI	EGCG remodels mature alpha-synuclein and amyloid-beta fibrils and reduces cellular toxicity
3	Ansari MA,2009,J NUTR BIOCHEM,V20,P269, DOI 10.1016/j.jnutbio.2008.03.002, DOI	Protective effect of quercetin in primary neurons against Abeta(1-42): relevance to Alzheimer's disease
4	Mori T,2012,J BIOL CHEM,V287,P6912, DOI 10.1074/jbc.M111.294025, DOI	Tannic acid is a natural β-secretase inhibitor that prevents cognitive impairment and mitigates Alzheimer-like pathology in transgenic mice
5	Grossi C,2013,PLOS ONE,V8,P0, DOI 10.1371/journal.pone.0071702, DOI	The Polyphenol Oleuropein Aglycone Protects TgCRND8 Mice against A beta Plaque Pathology
6	Biasibetti R,2013,BEHAV BRAIN RES,V236,P186, DOI 10.1016/j.bbr.2012.08.039, DOI	Green tea (-)epigallocatechin-3-gallate reverses oxidative stress and reduces acetylcholinesterase activity in a streptozotocin-induced model of dementia
7	Noguchi-Shinohara M,2014,PLOS ONE,V9,P0, DOI 10.1371/journal.pone.0096013, DOI	Consumption of Green Tea, but Not Black Tea or Coffee, Is Associated with Reduced Risk of Cognitive Decline
8	Walker JM,2015,J ALZHEIMERS DIS,V44,P651, DOI 10.3233/JAD-140981, DOI	Beneficial Effects of Dietary EGCG and Voluntary Exercise on Behavior in an Alzheimer's Disease Mouse Model
9	Lee YJ,2013,J NUTR BIOCHEM,V24,P298, DOI 10.1016/j.jnutbio.2012.06.011, DOI	Epigallocatechin-3-gallate prevents systemic inflammation-induced memory deficiency and amyloidogenesis via its anti-neuroinflammatory properties
10	Okello EJ 2012,FOOD FUNCT,V3,P651, DOI 10.1039/c2fo10174b, DOI	Inhibition of acetylcholinesterase by green and white tea and their simulated intestinal metabolites
11	Panza F,2015,J NUTR HEALTH AGING,V19,P313, DOI 10.1007/s12603-014-0563-8, DOI	Coffee, tea, and caffeine consumption and prevention of late-life cognitive decline and dementia: A systematic review
12	Liu MY,2014,MOL NEUROBIOL,V49,P1350, DOI 10.1007/s12035-013-8608-2, DOI	(-)-Epigallocatechin-3-Gallate Ameliorates Learning and Memory Deficits by Adjusting the Balance of TrkA/p75(NTR) Signaling in APP/PS1 Transgenic Mice
13	Sabogal-Guaqueta AM,2015,NEUROPHARMACOLOGY,V93,P134, DOI 10.1016/j.neuropharm.2015.01.027, DOI	The flavonoid quercetin ameliorates Alzheimer's disease pathology and protects cognitive and emotional function in aged triple transgenic Alzheimer's disease model mice
14	Heneka MT,2015,LANCET NEUROL,V14,P388, DOI 10.1016/S1474-4422(15)70016-5, DOI	Neuroinflammation in Alzheimer's disease
15	Chesser AS,2016,NUTR NEUROSCI,V19,P21, DOI 10.1179/1476830515Y.0000000038, DOI	Epigallocatechin-3-gallate enhances clearance of phosphorylated tau in primary neurons
16	Wobst HJ,2015FEBS LETT,V589,P77, DOI 10.1016/j.febslet.2014.11.026, DOI	The green tea polyphenol (-)-epigallocatechin gallate prevents the aggregation of tau protein into toxic oligomers at substoichiometric ratios
17	Cascella M,2017.INFECT AGENTS CANCER,V12,P0, DOI 10.1186/s13027-017-0145-6, DOI	The efficacy of Epigallocatechin-3-gallate (green tea) in the treatment of Alzheimer's disease: an overview of pre-clinical studies and translational perspectives in clinical practice
18	Turner RS,2015,NEUROLOGY,V85,P1383, DOI 10.1212/WNL.0000000000002035, DOI	A randomized, double-blind, placebo-controlled trial of resveratrol for Alzheimer disease
19	Guo YF,2017NEUROREPORT,V28,P590, DOI 10.1097/WNR.0000000000000803, DOI	(-)-Epigallocatechin-3-gallate ameliorates memory impairment and rescues the abnormal synaptic protein levels in the frontal cortex and hippocampus in a mouse model of Alzheimer's disease
20	Pervin M,2018,MOLECULES,V11,P0, DOI 10.3390/molecules23061297, DOI	Beneficial Effects of Green Tea Catechins on Neurodegenerative Diseases
21	Prasanth MI,2019NUTRIENNTS,V11,P0, DOI 10.3390/nu11020474, DOI	A Review of the Role of Green Tea (Camellia sinensis) in Antiphotoaging, Stress Resistance, Neuroprotection, and Autophagy
22	Ferreira-Vieria TH,2016,CURR NEUROPHARMACOL,V14,P101, DOI 10.2174/1570159X13666150716165726, DOI	Alzheimer's Disease: Targeting the Cholinergic System
23	Cano A,2019,J CONTROL RELEASE,V301,P62, DOI 10.1016/j.jconrel.2019.03.010, DOI	Dual-drug loaded nanoparticles of Epigallocatechin-3-gallate (EGCG)/Ascorbic acid enhance therapeutic efficacy of EGCG in a APPswe/PS1dE9 Alzheimer's disease mice model
24	Bao J/2020.CURR MED SCI,V40,P18, DOI 10.1007/s11596-020-2142-z, DOI	Epigallocatechin-3-gallate Alleviates Cognitive Deficits in APP/PS1 Mice
25	Ahmed R,2017J AM CHEM SOC,V139,P13720.DOI 10.1021/jacs.7b05012, DOI	Molecular Mechanism for the (-)-Epigallocatechin Gallate-Induced Toxic to Nontoxic Remodeling of A beta Oligomers
