# Supplementary material for: Trends and hotspots in tea and Alzheimer's disease research from 2014 to 2023: A bibliometric and visual analysis
Source: Heliyon. 2024 Apr 23;10(9):e30063. doi: 10.1016/j.heliyon.2024.e30063 (PMC11064447; doi:10.1016/j.heliyon.2024.e30063)
Supplement: Multimedia component 4 [file mmc4.xlsx]

## Sheet: 图601
label	cluster	Occurrences
(-)-epigallocatechin gallate	2	11
a-beta	4	27
acetylcholinesterase	1	16
acetylcholinesterase activity	5	5
acetylcholinesterase inhibitors	6	7
acid	5	5
activation	2	12
aggregation	2	13
aging	5	9
alpha-glucosidase	5	5
alpha-secretase	2	5
alpha-synuclein	2	20
alzheimer disease	6	7
amyloid	2	11
amyloid beta	4	13
amyloid precursor protein	6	36
amyloid-beta	5	42
amyloid-beta levels	3	5
amyloid-beta-peptide	4	11
amyloid-induced neurotoxicity	5	8
amyotrophic-lateral-sclerosis	4	5
antioxidant	5	44
antioxidant activity	5	17
antioxidants	1	8
apigenin	5	5
apoptosis	1	9
autophagy	1	6
bace1	2	5
beta	2	14
beta-amyloid	1	6
beta-secretase	6	6
bioavailability	1	6
biological evaluation	6	7
black tea	1	16
blood-brain barrier	4	6
blood-brain-barrier	2	12
blood-pressure	3	5
brain	2	34
caffeine	3	14
cancer	1	7
cardiovascular-disease	3	5
catechin	2	7
catechins	1	18
cell-death	4	11
cells	1	6
central-nervous-system	5	5
chemical-composition	5	6
cholinesterase-inhibitors	4	8
coffee	3	7
coffee consumption	3	6
cognition	3	6
cognitive decline	3	14
cognitive deficits	2	10
cognitive function	3	13
cognitive impairment	3	40
constituents	5	8
consumption	3	18
curcumin	4	14
damage	1	7
decline	3	8
deficits	1	12
dementia	3	45
depression	1	5
derivatives	6	6
diabetes	1	5
diagnosis	3	6
dose-response metaanalysis	3	7
double-blind	4	14
down-syndrome	6	5
dysfunction	1	5
egcg	2	36
epigallocatechin-3-gallate	2	15
expression	5	8
extract	1	8
extracts	5	5
fibril formation	2	7
fibrils	2	5
flavonoid	2	8
flavonoids	5	28
gallate	2	8
gallic acid	6	8
ginkgo-biloba extract	4	11
green tea catechins	1	22
gut microbiota	3	5
health	3	6
hippocampus	1	8
huntingtons-disease	4	5
impairment	3	16
in-vitro	5	37
in-vivo	2	8
induced memory impairment	1	5
induced neurotoxicity	4	13
induced oxidative stress	4	9
inflammation	1	23
inhibition	2	9
inhibitors	2	6
insulin-resistance	3	6
l-theanine	1	6
life-span	1	6
lipid-peroxidation	1	14
long-term potentiation	6	11
mechanism	2	6
mechanisms	2	13
medicinal-plants	1	9
mediterranean diet	3	12
memory	1	19
memory deficits	6	9
memory impairment	1	11
metabolic syndrome	3	6
metabolism	5	8
mice	1	7
microglia	6	9
microglial activation	5	5
mild cognitive impairment	3	22
mitochondria	1	7
mitochondrial dysfunction	4	7
model	1	15
molecular docking	6	6
monoamine-oxidase	6	5
mouse model	1	24
nanoparticles	2	7
natural products	5	9
neurodegeneration	6	22
neurodegenerative diseases	4	30
neurofibrillary tangles	6	9
neuroinflammation	4	18
neurons	6	6
neuroprotection	6	28
neuroprotective	5	6
neurotoxicity	1	9
nf-kappa-b	4	29
nitric-oxide synthase	4	6
nutraceuticals	1	6
nutrition	3	7
oligomers	2	7
oxidative stress	4	133
parkinsons-disease	4	23
pathology	2	9
peptide	2	9
phenolic compounds	5	6
phenolic-compounds	1	5
phosphorylation	2	8
phytochemicals	4	11
polyphenol	2	104
precursor protein	2	15
prevention	3	11
protein	2	21
quercetin	5	11
rat model	6	8
reactive oxygen species	4	6
resveratrol	5	12
risk	3	15
risk-factors	3	6
secretase	6	5
signaling pathway	1	5
signaling pathways	1	6
stress	2	6
synaptic plasticity	1	7
tau	6	10
tau phosphorylation	2	5
tea catechins	2	7
tea consumption	3	13
tea polyphenols	2	7
transgenic mice	5	8
transgenic mouse model	4	16
